# Supplementary material for: HDAC/σ1R Dual-Ligand as a Targeted Melanoma Therapeutic
Source: Pharmaceuticals (Basel). 2025 Jan 28;18(2):179. doi: 10.3390/ph18020179 (PMC11859726; doi:10.3390/ph18020179)
Supplement: Supplementary file 1 [file pharmaceuticals-18-00179-s001.zip]

Archive with 1 entries (1 files):
- pharmaceuticals-3419154-supplementary.pdf
